# Supplementary material for: Epidemiology of Arterial Hypertension in Kazakhstan: Data from Unified Nationwide Electronic Healthcare System 2014–2019
Source: J Cardiovasc Dev Dis. 2022 Feb 5;9(2):52. doi: 10.3390/jcdd9020052 (PMC8876304; doi:10.3390/jcdd9020052)
Supplement: Supplementary file 1 [file jcdd-09-00052-s001.zip]

Archive with 1 entries (1 files):
- jcdd-1518946-supplementary.pdf
